# Supplementary material for: Single-cell transcriptome analysis illuminating the characteristics of species-specific innate immune responses against viral infections
Source: Gigascience. 2023 Oct 17;12:giad086. doi: 10.1093/gigascience/giad086 (PMC10580374; doi:10.1093/gigascience/giad086)
Supplement: giad086_Supplemental_Files [file giad086_supplemental_files.zip]

Archive with 5 entries (5 files):
- FigS1.tif
- FigS2.tif
- FigS3.tif
- FigS4.tif
- TableS1.xlsx
